# Supplementary material for: N′-(3,4-Dihydroxy­benzyl­idene)acetohydrazide monohydrate
Source: Acta Crystallogr Sect E Struct Rep Online. 2009 Jul 18;65(Pt 8):o1897. doi: 10.1107/S1600536809027299 (PMC2977139; doi:10.1107/S1600536809027299)
Supplement: Supplementary file 2 [file e-65-o1897-Isup2.hkl]

#
# h,k,l, Fc-squared, Fo-squared, sigma(Fo-squared) and status flag
#
data_I
_shelx_title ' D in P2(1)/c'
_shelx_refln_list_code          4
_shelx_F_calc_maximum      143.77
_exptl_crystal_F_000       448.00
_reflns_d_resolution_high  0.8398
 
loop_
 _symmetry_equiv_pos_as_xyz
 'x, y, z'
 '-x, y+1/2, -z+1/2'
 '-x, -y, -z'
 'x, -y-1/2, z-1/2'
 
_cell_length_a     9.3252
_cell_length_b    13.8768
_cell_length_c     8.2101
_cell_angle_alpha  90.000
_cell_angle_beta  106.435
_cell_angle_gamma  90.000
 
_shelx_F_squared_multiplier     1.000
 
loop_
 _refln_index_h
 _refln_index_k
 _refln_index_l
 _refln_F_squared_calc
 _refln_F_squared_meas
 _refln_F_squared_sigma
 _refln_observed_status
   1   0   0       33.27       37.69      4.77 o
   2   0   0     2358.34     2300.75     54.01 o
   3   0   0     1683.21     1731.05     32.17 o
   4   0   0      124.07      140.36      4.37 o
   5   0   0       90.25       97.50      2.38 o
   6   0   0       31.26       32.28      2.00 o
   7   0   0       11.30       11.39      0.56 o
   8   0   0      162.50      151.49      3.84 o
   9   0   0       58.82       64.97      2.23 o
  10   0   0       15.44       16.79      1.49 o
   1   1   0      565.23      580.29      6.33 o
   2   1   0     2347.20     2413.51     30.72 o
   3   1   0      561.02      555.77      6.03 o
   4   1   0      366.50      377.16      4.21 o
   5   1   0        9.57       10.33      0.31 o
   6   1   0      191.20      187.65      2.37 o
   7   1   0       15.39       15.82      0.48 o
   8   1   0      242.54      224.66      3.70 o
   9   1   0       34.05       33.15      1.21 o
  10   1   0       14.25       13.35      1.37 o
   0   2   0      130.23       67.98      2.03 o
   1   2   0     3333.21     3247.01     68.85 o
   2   2   0     5175.75     5147.89     76.81 o
   3   2   0       46.62       40.64      0.70 o
   4   2   0        5.04        6.56      0.25 o
   5   2   0       27.25       25.90      0.53 o
   6   2   0      373.11      390.48      4.50 o
   7   2   0       56.84       60.25      1.18 o
   8   2   0        1.48        2.02      0.29 o
   9   2   0        0.01        0.70      0.33 o
  10   2   0        0.57        0.86      0.42 o
   1   3   0      446.11      439.93      4.78 o
   2   3   0      197.67      184.05      2.11 o
   3   3   0      926.79      979.29     10.49 o
   4   3   0      203.65      212.21      2.50 o
   5   3   0      105.79      104.20      1.42 o
   6   3   0      264.10      256.69      3.46 o
   7   3   0      124.37      128.45      2.03 o
   8   3   0        0.01        0.00      0.18 o
   9   3   0        0.02        0.62      0.25 o
   0   4   0     1152.66     1164.25     29.59 o
   1   4   0     1053.62     1093.99     11.64 o
   2   4   0       16.78       27.83      0.47 o
   3   4   0       32.57       46.45      0.77 o
   4   4   0      448.73      450.40      5.03 o
   5   4   0       24.82       20.06      0.47 o
   6   4   0      153.93      158.14      2.33 o
   7   4   0        4.73        6.02      0.43 o
   8   4   0       17.06       15.70      0.77 o
   9   4   0        3.70        3.76      0.47 o
  10   4   0       17.20       14.41      1.11 o
   1   5   0       47.51       46.13      0.79 o
   2   5   0       10.34       14.95      0.37 o
   3   5   0      108.24      116.86      1.49 o
   4   5   0       82.18       90.55      1.26 o
   5   5   0       29.92       32.61      0.74 o
   6   5   0       81.34       71.14      1.30 o
   7   5   0       84.02       89.62      2.08 o
   8   5   0       43.00       39.43      1.29 o
   9   5   0       47.23       44.87      1.46 o
  10   5   0        1.32        1.45      0.51 o
   1   6   0     1492.18     1503.13     17.52 o
   2   6   0     1335.83     1299.24     13.87 o
   3   6   0       28.38       28.59      0.54 o
   4   6   0       36.69       30.62      0.69 o
   5   6   0       80.12       84.27      1.41 o
   6   6   0       41.94       42.31      1.23 o
   7   6   0        1.14        1.81      0.49 o
   8   6   0      139.94      135.42      3.45 o
   9   6   0       78.12       74.89      2.04 o
   1   7   0      699.08      723.08      8.61 o
   2   7   0       35.32       40.17      0.68 o
   3   7   0       20.63       21.19      0.47 o
   4   7   0       67.52       79.06      1.17 o
   5   7   0       83.00       77.21      1.51 o
   6   7   0        2.30        2.74      0.41 o
   7   7   0      209.59      213.50      4.08 o
   8   7   0        5.82        7.89      0.67 o
   9   7   0        5.41        6.37      0.69 o
   0   8   0        1.24        1.88      0.26 o
   1   8   0       37.12       30.40      0.62 o
   2   8   0      123.16      125.05      1.79 o
   3   8   0      152.97      179.93      2.25 o
   4   8   0      144.00      145.34      2.39 o
   5   8   0       69.16       68.83      1.69 o
   6   8   0      181.18      177.61      3.48 o
   7   8   0      101.02      104.75      2.44 o
   8   8   0       89.48      100.26      2.46 o
   9   8   0        0.02        0.00      0.48 o
   1   9   0       22.82       21.23      0.52 o
   2   9   0       68.48       59.70      2.56 o
   3   9   0      247.48      250.72      3.32 o
   4   9   0       92.55       91.07      2.02 o
   5   9   0      840.09      809.53     12.85 o
   6   9   0        0.04        0.27      0.36 o
   7   9   0       19.15       19.40      0.93 o
   8   9   0        0.67        0.51      0.45 o
   0  10   0        0.05        1.59      0.40 o
   1  10   0      243.19      234.64      6.12 o
   2  10   0       27.62       28.49      0.77 o
   3  10   0      499.50      459.58      7.54 o
   4  10   0       40.18       47.21      1.38 o
   5  10   0       51.06       54.02      1.53 o
   6  10   0        5.65        6.15      0.60 o
   7  10   0       20.28       20.59      0.98 o
   8  10   0        5.06        4.42      0.73 o
   1  11   0       40.89       36.91      0.92 o
   2  11   0      110.17      109.34      2.29 o
   3  11   0      857.28      819.18     12.95 o
   4  11   0        0.02        0.49      0.54 o
   5  11   0       21.42       21.66      0.95 o
   6  11   0       78.78       74.17      1.98 o
   7  11   0        0.27        0.29      0.49 o
   0  12   0      117.22      122.97      3.03 o
   1  12   0        0.23        0.28      0.52 o
   2  12   0       71.71       72.58      1.75 o
   3  12   0       62.62       63.72      1.82 o
   4  12   0        1.98        2.53      0.71 o
   5  12   0       30.21       30.75      1.15 o
   6  12   0       14.14       17.06      0.92 o
   7  12   0       10.75       11.27      1.54 o
   1  13   0      110.23      110.34      5.91 o
   2  13   0       56.21       55.76      1.77 o
   3  13   0       12.02       15.41      0.76 o
   4  13   0        1.54        1.41      0.57 o
   5  13   0       39.16       46.09      1.50 o
   6  13   0        0.30        0.10      0.49 o
   0  14   0      114.95      111.77      4.27 o
   1  14   0        3.41        5.49      0.98 o
   2  14   0       11.38       14.02      0.88 o
   3  14   0        8.46        9.10      0.61 o
   4  14   0       13.76       13.76      0.76 o
   5  14   0        3.07        4.01      0.65 o
   1  15   0       10.17       13.81      1.25 o
   2  15   0       27.16       32.37      1.59 o
   3  15   0        0.23        1.46      0.56 o
   4  15   0       13.12       14.02      0.94 o
   2  16   0       35.20       38.35      1.70 o
 -10   1   1       18.58       21.46      1.27 o
  -9   1   1        6.47        5.73      0.54 o
  -8   1   1       45.73       45.66      1.37 o
  -7   1   1       44.52       49.72      1.00 o
  -6   1   1      108.87       98.90      2.01 o
  -5   1   1      191.16      175.16      2.35 o
  -4   1   1      758.91      779.92      9.26 o
  -3   1   1      994.82      986.88     11.60 o
  -2   1   1       88.67      104.86      2.67 o
  -1   1   1     2004.35     1802.16    131.99 o
   0   1   1     1152.63     1143.34     15.17 o
   1   1   1      864.35      855.59      9.17 o
   2   1   1    20669.34    19564.04    484.97 o
   3   1   1        0.04        0.78      0.27 o
   4   1   1      132.99      118.71      1.95 o
   5   1   1      106.15      102.83      1.58 o
   6   1   1        2.48        2.71      0.26 o
   7   1   1        0.60        0.72      0.20 o
   8   1   1       67.17       68.43      1.37 o
   9   1   1       10.32       11.78      0.71 o
  10   1   1       39.76       32.94      2.33 o
 -10   2   1        5.85        7.76      0.84 o
  -9   2   1        0.90        1.05      0.48 o
  -8   2   1       13.73       11.69      0.67 o
  -7   2   1       33.92       39.41      0.88 o
  -6   2   1      968.80      945.19     11.36 o
  -5   2   1      483.03      506.79      5.62 o
  -4   2   1      214.51      208.05      2.42 o
  -3   2   1        1.05        3.69      0.22 o
  -2   2   1     1854.11     1795.01     21.25 o
  -1   2   1      348.21      316.87      4.27 o
   0   2   1     2098.41     2136.12     24.99 o
   1   2   1     1514.13     1492.68     17.23 o
   2   2   1    14511.21    14659.95    388.56 o
   3   2   1       36.07       34.18      0.63 o
   4   2   1      146.21      165.88      2.26 o
   5   2   1       27.98       28.13      0.59 o
   6   2   1      193.46      199.44      2.53 o
   7   2   1        4.02        4.18      0.33 o
   8   2   1       14.61       13.56      0.63 o
   9   2   1       41.18       42.63      1.78 o
  10   2   1        0.94        2.01      0.53 o
 -10   3   1       17.13       16.89      1.09 o
  -9   3   1        0.55        1.34      0.33 o
  -8   3   1       21.38       19.36      0.83 o
  -7   3   1       34.86       34.03      1.10 o
  -6   3   1      319.68      334.63      4.33 o
  -5   3   1      100.85      106.68      1.41 o
  -4   3   1      132.14      170.78      2.04 o
  -3   3   1      477.55      513.06      6.18 o
  -2   3   1       11.57       10.32      0.27 o
  -1   3   1        1.74        2.37      0.13 o
   0   3   1      781.11      783.99      9.21 o
   1   3   1     3279.86     3235.94     55.91 o
   2   3   1       55.34       60.57      0.84 o
   3   3   1     2552.78     2612.68     27.64 o
   4   3   1     1152.55     1196.70     12.87 o
   5   3   1      279.41      285.18      3.38 o
   6   3   1        0.42        0.97      0.23 o
   7   3   1       61.61       61.53      1.40 o
   8   3   1      107.74      108.12      2.14 o
   9   3   1        8.44       11.76      0.70 o
  10   3   1       10.91        9.19      1.09 o
 -10   4   1        2.11        2.91      0.68 o
  -9   4   1        3.32        5.11      0.73 o
  -8   4   1       15.77       15.89      0.66 o
  -7   4   1       27.69       25.38      0.81 o
  -6   4   1      356.65      329.53      4.30 o
  -5   4   1      449.86      486.87      6.04 o
  -4   4   1     1040.25     1108.63     13.14 o
  -3   4   1      131.19      161.34      2.13 o
  -2   4   1      364.58      358.24      4.35 o
  -1   4   1       65.06       59.47      2.33 o
   0   4   1     1615.95     1619.56     18.84 o
   1   4   1      875.34      843.23      9.07 o
   2   4   1     1689.49     1698.70     18.07 o
   3   4   1       90.34       91.46      1.23 o
   4   4   1      711.95      704.40      7.74 o
   5   4   1      105.49      110.85      1.55 o
   6   4   1       39.08       37.12      0.98 o
   7   4   1       34.10       34.05      0.98 o
   8   4   1        3.26        3.79      0.73 o
   9   4   1        0.27        0.97      0.35 o
 -10   5   1        0.37        0.73      0.48 o
  -9   5   1        1.65        2.82      0.88 o
  -8   5   1       23.54       20.74      0.89 o
  -7   5   1      222.50      223.65      3.59 o
  -6   5   1       13.72       10.76      0.51 o
  -5   5   1      983.05     1014.55     12.14 o
  -4   5   1      403.21      402.44      5.01 o
  -3   5   1      893.63      883.63     10.51 o
  -2   5   1       11.45        9.91      0.31 o
  -1   5   1      307.20      286.37      3.51 o
   0   5   1      403.99      385.64      4.67 o
   1   5   1     2711.89     2752.75     29.08 o
   2   5   1       27.15       23.02      0.69 o
   3   5   1       14.58       13.67      0.52 o
   4   5   1       22.32       17.71      0.45 o
   5   5   1       84.35       85.59      1.43 o
   6   5   1      161.23      156.61      2.66 o
   7   5   1       19.69       20.76      0.78 o
   8   5   1       29.38       28.87      1.15 o
   9   5   1       29.62       28.88      1.16 o
 -10   6   1       59.43       60.13      1.88 o
  -9   6   1        0.17        0.87      0.53 o
  -8   6   1        0.02        1.11      0.39 o
  -7   6   1      119.64      119.86      2.24 o
  -6   6   1       25.80       24.68      0.78 o
  -5   6   1       31.55       26.12      0.76 o
  -4   6   1      146.19      140.45      2.00 o
  -3   6   1      331.05      315.72      3.98 o
  -2   6   1      444.27      508.76      6.24 o
  -1   6   1      646.58      712.68      8.44 o
   0   6   1        7.04        5.52      0.24 o
   1   6   1       51.17       81.36      1.09 o
   2   6   1       67.02       79.56      1.10 o
   3   6   1       94.65       89.10      1.35 o
   4   6   1       33.72       32.24      0.73 o
   5   6   1        2.34        2.79      0.27 o
   6   6   1       19.08       19.31      0.72 o
   7   6   1        7.15        7.40      0.74 o
   8   6   1       11.10       13.61      0.79 o
   9   6   1       10.33       12.37      0.90 o
  -9   7   1       14.63       17.66      1.32 o
  -8   7   1        1.46        2.10      0.40 o
  -7   7   1        3.97        3.57      0.46 o
  -6   7   1       16.48       17.61      0.67 o
  -5   7   1        1.88        1.28      0.24 o
  -4   7   1       52.86       40.02      0.80 o
  -3   7   1       18.59       20.29      0.80 o
  -2   7   1        1.64        1.24      0.15 o
  -1   7   1      663.45      705.41     19.09 o
   0   7   1     1477.55     1516.70     19.82 o
   1   7   1       83.41       75.08      1.05 o
   2   7   1      818.13      835.79      9.56 o
   3   7   1       22.24       22.69      0.58 o
   4   7   1      225.63      228.54      3.10 o
   5   7   1        3.19        4.45      0.38 o
   6   7   1       47.00       48.42      1.42 o
   7   7   1       63.40       63.42      1.76 o
   8   7   1        7.29       11.27      0.79 o
   9   7   1       34.66       35.42      1.46 o
  -9   8   1        3.82        4.54      0.65 o
  -8   8   1       30.31       28.24      1.14 o
  -7   8   1       26.15       27.70      1.07 o
  -6   8   1      170.63      163.88      3.24 o
  -5   8   1       14.42       14.85      0.61 o
  -4   8   1       80.37       82.30      1.58 o
  -3   8   1      492.71      480.76      5.94 o
  -2   8   1      215.06      235.12      2.79 o
  -1   8   1       21.00       30.08      0.68 o
   0   8   1       89.82       93.28      1.55 o
   1   8   1       90.02       69.46      1.71 o
   2   8   1       76.09       82.80      1.34 o
   3   8   1      226.65      225.40      3.05 o
   4   8   1       77.70       78.65      1.36 o
   5   8   1      115.70      110.47      2.07 o
   6   8   1       84.03       84.36      2.07 o
   7   8   1      183.00      189.82      3.82 o
   8   8   1        0.22        0.31      0.40 o
  -9   9   1       17.44       18.72      1.33 o
  -8   9   1        3.93        4.61      0.58 o
  -7   9   1        5.08        6.31      0.62 o
  -6   9   1        0.11        0.00      0.32 o
  -5   9   1      343.81      353.42      7.28 o
  -4   9   1       64.84       68.51      1.43 o
  -3   9   1      105.28      113.08      2.29 o
  -2   9   1      484.37      488.74      5.49 o
  -1   9   1        1.91        1.39      0.19 o
   0   9   1       51.02       63.07      1.18 o
   1   9   1       35.90       43.33      0.95 o
   2   9   1        7.55        9.25      0.38 o
   3   9   1      572.18      538.52      6.67 o
   4   9   1      103.69      101.64      1.91 o
   5   9   1      231.06      221.31      4.14 o
   6   9   1      107.34      106.77      2.79 o
   7   9   1       79.72       83.94      2.18 o
   8   9   1       34.35       33.34      1.41 o
  -8  10   1        4.15        4.23      0.67 o
  -7  10   1       35.47       36.94      1.33 o
  -6  10   1      129.23      132.11      2.86 o
  -5  10   1       33.72       34.12      1.17 o
  -4  10   1      196.09      208.66      3.88 o
  -3  10   1      256.77      259.99      4.57 o
  -2  10   1       51.31       45.16      2.23 o
  -1  10   1       56.99       52.81      0.97 o
   0  10   1       25.42       21.60      0.75 o
   1  10   1      100.28       95.48      1.71 o
   2  10   1       58.41       61.17      1.14 o
   3  10   1       65.31       60.31      1.32 o
   4  10   1       34.64       34.43      0.99 o
   5  10   1      663.85      660.95     11.20 o
   6  10   1        2.07        3.26      0.49 o
   7  10   1       13.65       13.69      1.13 o
  -7  11   1        0.00        0.00      0.37 o
  -6  11   1        0.07        0.21      0.37 o
  -5  11   1      278.15      270.05      4.94 o
  -4  11   1        0.28        0.20      0.28 o
  -3  11   1     1142.50     1157.95     17.98 o
  -2  11   1       33.98       35.05      1.39 o
  -1  11   1      185.69      179.56      5.15 o
   0  11   1       45.45       49.50      1.28 o
   1  11   1      119.38      117.12      2.05 o
   2  11   1        2.31        2.50      0.58 o
   3  11   1       50.51       50.93      1.22 o
   4  11   1       75.60       77.33      1.91 o
   5  11   1        6.51        9.71      0.92 o
   6  11   1        0.17        0.32      0.31 o
   7  11   1       20.12       21.01      1.17 o
  -7  12   1        6.68        7.52      0.81 o
  -6  12   1       16.01       16.85      0.88 o
  -5  12   1        3.26        3.42      0.47 o
  -4  12   1        9.84       11.08      0.86 o
  -2  12   1       10.40       11.75      1.44 o
  -1  12   1      991.84      972.76     18.44 o
   0  12   1      102.94       98.45      2.12 o
   1  12   1       38.03       39.59      1.01 o
   2  12   1       50.06       43.58      1.27 o
   3  12   1       64.20       63.76      1.67 o
   4  12   1       22.96       22.05      0.93 o
   5  12   1        2.62        3.19      0.55 o
   6  12   1       15.93       13.58      0.93 o
  -6  13   1        0.54        0.58      0.49 o
  -5  13   1        0.99        1.78      0.38 o
  -4  13   1       25.74       24.84      1.01 o
  -3  13   1       12.26       10.78      0.98 o
  -2  13   1       20.44       18.79      1.03 o
  -1  13   1      217.93      217.47      4.99 o
   0  13   1        3.93        6.38      0.48 o
   1  13   1        2.74        3.04      0.33 o
   2  13   1        5.97        6.33      0.50 o
   3  13   1        0.12        0.89      0.30 o
   4  13   1        1.41        2.12      0.45 o
   5  13   1       12.36       14.26      0.87 o
  -5  14   1       17.56       21.01      1.40 o
  -4  14   1        0.66        1.62      0.43 o
  -3  14   1       15.78       15.84      0.97 o
  -2  14   1        9.31       11.25      1.10 o
  -1  14   1       18.05       20.60      1.45 o
   0  14   1       50.65       58.17      1.95 o
   1  14   1       25.53       23.46      1.84 o
   2  14   1        2.21        2.83      0.40 o
   3  14   1       14.75       16.83      0.82 o
   4  14   1       29.55       32.86      1.25 o
   5  14   1        5.11        5.84      0.75 o
  -4  15   1        4.61        4.82      0.86 o
  -3  15   1       31.80       35.11      1.60 o
  -2  15   1       11.27       10.36      1.27 o
  -1  15   1       19.58       21.94      1.14 o
   2  15   1        8.49       10.58      0.86 o
   3  15   1       64.24       73.37      1.99 o
   4  15   1        6.30        6.48      0.79 o
  -2  16   1       11.68       13.78      1.10 o
  -1  16   1        9.02        9.33      0.93 o
 -11   0   2       77.83       75.98      4.23 o
 -10   0   2       59.45       55.37      3.19 o
  -9   0   2       18.64       21.50      1.77 o
  -8   0   2      202.98      202.85      7.07 o
  -7   0   2      135.31      144.58      3.45 o
  -6   0   2       79.01       79.25      1.62 o
  -5   0   2      447.93      461.61      7.26 o
  -4   0   2     3050.56     2981.65     68.76 o
  -3   0   2      237.38      194.38      4.04 o
  -2   0   2      936.56      951.50     14.39 o
  -1   0   2     2741.26     2307.05    105.33 o
   0   0   2     8842.68     9017.00    163.68 o
   1   0   2    10083.94    10524.96    168.35 o
   2   0   2     1018.49     1061.72     16.10 o
   3   0   2      585.75      590.18     11.39 o
   4   0   2      210.72      202.29      3.49 o
   5   0   2       20.51       20.03      1.49 o
   6   0   2       28.91       25.20      1.99 o
   7   0   2        0.48        0.99      0.42 o
   8   0   2       29.28       23.69      1.17 o
   9   0   2        2.62        4.73      0.93 o
 -11   1   2       27.93       30.01      1.86 o
 -10   1   2        5.72        7.08      0.84 o
  -9   1   2      165.17      159.09      4.32 o
  -8   1   2       93.49       97.66      2.27 o
  -7   1   2       41.84       45.57      0.92 o
  -6   1   2       46.69       43.88      0.75 o
  -5   1   2        9.07       10.23      0.35 o
  -4   1   2       44.89       57.02      0.81 o
  -3   1   2     3718.19     3644.26    102.00 o
  -2   1   2       83.08       63.97      0.98 o
  -1   1   2     1049.88     1072.54     15.54 o
   0   1   2      370.23      303.64      3.40 o
   1   1   2      499.69      465.37      5.11 o
   2   1   2      569.54      513.65      6.21 o
   3   1   2      878.74      852.09      9.24 o
   4   1   2      420.88      417.66      5.22 o
   5   1   2        1.50        2.08      0.21 o
   6   1   2        0.51        2.04      0.59 o
   7   1   2       13.66       12.63      0.51 o
   8   1   2       12.64       13.27      0.64 o
   9   1   2       19.64       21.63      1.60 o
 -10   2   2        5.81        7.23      0.86 o
  -9   2   2       18.79       18.20      1.15 o
  -8   2   2       11.79       11.27      0.65 o
  -7   2   2        2.88        3.41      0.32 o
  -6   2   2      362.74      382.16      5.48 o
  -5   2   2      130.39      156.15      2.11 o
  -4   2   2       45.42       46.61      0.68 o
  -3   2   2      705.17      746.46      8.89 o
  -2   2   2     1336.56     1284.29     15.12 o
  -1   2   2      134.28      123.43      1.48 o
   0   2   2     1353.51     1336.05     15.61 o
   1   2   2      132.45      131.10      1.59 o
   2   2   2       93.27      107.18      2.28 o
   3   2   2     2261.00     2307.45     24.47 o
   4   2   2     2476.80     2496.78     26.51 o
   5   2   2       89.87       93.16      2.43 o
   6   2   2        3.78        4.30      0.29 o
   7   2   2        1.21        1.87      0.26 o
   8   2   2        0.19        0.33      0.22 o
   9   2   2        0.90        1.36      0.28 o
 -10   3   2       10.09       11.23      0.98 o
  -9   3   2        0.60        1.50      0.33 o
  -8   3   2        7.95        7.53      0.46 o
  -7   3   2       13.24       13.28      0.63 o
  -6   3   2       19.36       24.86      0.73 o
  -5   3   2      618.98      658.65      7.99 o
  -4   3   2       58.26       72.29      1.11 o
  -3   3   2      324.54      330.16      5.39 o
  -2   3   2        0.00        0.29      0.22 o
  -1   3   2       33.39       28.90      0.46 o
   0   3   2      151.68      154.78      2.02 o
   1   3   2      519.39      506.08      6.07 o
   2   3   2        0.17        0.21      0.14 o
   3   3   2      141.30      147.93      1.87 o
   4   3   2     1720.26     1735.97     18.56 o
   5   3   2       48.08       39.12      0.85 o
   6   3   2       27.37       29.81      0.90 o
   7   3   2       18.21       16.38      0.70 o
   8   3   2       21.35       23.09      0.86 o
   9   3   2        0.04        0.64      0.31 o
 -10   4   2        0.81        1.37      0.88 o
  -9   4   2       20.27       23.86      1.23 o
  -8   4   2        0.74        0.91      0.51 o
  -7   4   2        3.75        3.53      0.35 o
  -6   4   2       13.56       13.62      0.66 o
  -5   4   2      528.79      550.91      7.66 o
  -4   4   2     1505.30     1657.82     21.87 o
  -3   4   2     2533.59     2670.63     40.51 o
  -2   4   2        4.90        4.83      0.18 o
  -1   4   2      957.93     1021.54     10.94 o
   0   4   2      775.02      784.17      9.31 o
   1   4   2      103.61       85.24      1.35 o
   2   4   2       95.22       86.87      1.33 o
   3   4   2     2763.40     2831.64     30.02 o
   4   4   2      243.78      242.12      2.94 o
   5   4   2      229.10      224.80      3.28 o
   6   4   2      278.38      267.93      4.18 o
   7   4   2        4.32        4.20      0.43 o
   8   4   2        8.57        9.00      0.58 o
   9   4   2        4.20        5.80      0.96 o
 -10   5   2       49.55       53.72      2.41 o
  -9   5   2        2.64        4.54      0.55 o
  -8   5   2       25.40       24.98      1.01 o
  -7   5   2      101.52      105.97      2.03 o
  -6   5   2       60.58       78.81      1.59 o
  -5   5   2      100.90       97.28      1.77 o
  -4   5   2       49.69       60.61      3.93 o
  -3   5   2       90.33       86.42      1.53 o
  -2   5   2      641.76      712.65      9.39 o
  -1   5   2     1713.70     1748.81     18.57 o
   0   5   2        0.21        0.71      0.15 o
   1   5   2      707.70      757.49      9.00 o
   2   5   2      874.45      879.63     10.44 o
   3   5   2       30.94       25.57      0.74 o
   4   5   2       31.98       29.43      0.72 o
   5   5   2       78.45       68.72      1.29 o
   6   5   2      154.06      147.88      3.06 o
   7   5   2        0.40        1.25      0.31 o
   8   5   2       22.25       25.20      1.07 o
   9   5   2        5.18        6.90      0.81 o
 -10   6   2       35.19       36.93      1.78 o
  -9   6   2        0.91        1.36      0.31 o
  -8   6   2       62.07       58.08      1.43 o
  -7   6   2        3.14        2.86      0.34 o
  -6   6   2       48.91       48.79      2.25 o
  -5   6   2      162.11      172.89      2.82 o
  -4   6   2     1142.80     1090.84     14.65 o
  -3   6   2      592.69      620.70      8.51 o
  -2   6   2     1099.53     1108.39     44.89 o
  -1   6   2       31.98       32.98      0.57 o
   0   6   2        4.47        4.38      0.20 o
   1   6   2      508.36      569.06      6.88 o
   2   6   2       88.59       97.18      1.51 o
   3   6   2      236.74      218.08      2.96 o
   4   6   2        0.22        1.18      0.22 o
   5   6   2       52.17       52.26      1.09 o
   6   6   2       38.21       39.89      1.12 o
   7   6   2       23.88       22.70      0.87 o
   8   6   2       46.10       44.31      1.49 o
   9   6   2      120.12      122.10      3.58 o
 -10   7   2        0.08        0.00      0.85 o
  -9   7   2       40.91       38.86      1.97 o
  -8   7   2      109.05      105.95      2.47 o
  -7   7   2       25.43       27.48      0.91 o
  -6   7   2       56.18       62.70      1.42 o
  -5   7   2        0.83        1.76      0.57 o
  -4   7   2      312.62      308.22      4.57 o
  -3   7   2      565.81      580.94      8.04 o
  -2   7   2      222.73      242.20      3.10 o
  -1   7   2      767.41      751.68      8.97 o
   0   7   2     1175.27     1257.42     13.50 o
   1   7   2      224.07      230.02      3.04 o
   2   7   2       71.11       80.24      1.33 o
   3   7   2       10.09        6.59      0.35 o
   4   7   2        1.21        0.80      0.24 o
   5   7   2       10.03       11.74      0.64 o
   6   7   2       49.04       49.77      1.29 o
   7   7   2       77.48       79.42      2.07 o
   8   7   2       14.89       15.07      0.97 o
  -9   8   2        3.60        3.43      0.53 o
  -8   8   2      125.88      120.86      2.77 o
  -7   8   2        4.28        5.09      0.54 o
  -6   8   2       48.29       49.29      1.25 o
  -5   8   2      147.88      153.17      2.63 o
  -4   8   2       18.94       17.21      0.63 o
  -3   8   2       32.19       32.01      0.84 o
  -2   8   2        1.93        1.23      0.56 o
  -1   8   2       59.88       73.35      1.16 o
   0   8   2       44.11       51.24      0.94 o
   1   8   2        5.84        5.35      0.30 o
   2   8   2      153.83      140.75      2.08 o
   3   8   2       41.59       36.23      0.84 o
   4   8   2      243.90      247.38      3.43 o
   5   8   2      202.98      186.04      3.14 o
   6   8   2       59.67       65.38      1.79 o
   7   8   2      188.26      189.84      3.88 o
   8   8   2       65.41       69.07      2.09 o
  -9   9   2        0.17        0.98      0.54 o
  -8   9   2        1.15        1.50      0.39 o
  -7   9   2       36.06       36.97      1.30 o
  -6   9   2      196.21      187.85      3.21 o
  -5   9   2      209.68      207.26      3.40 o
  -4   9   2      181.24      178.68      2.95 o
  -3   9   2      145.18      139.08      2.37 o
  -2   9   2       10.83       10.07      0.41 o
  -1   9   2        0.85        1.51      0.21 o
   0   9   2       83.09       76.29      1.89 o
   1   9   2        4.71        7.00      0.51 o
   2   9   2       70.46       68.12      1.24 o
   3   9   2       26.45       27.40      0.74 o
   4   9   2       14.95       17.48      0.61 o
   5   9   2       68.44       69.37      1.58 o
   6   9   2       52.74       56.55      1.67 o
   7   9   2      115.50      110.31      2.69 o
  -8  10   2        1.13        1.57      0.55 o
  -7  10   2      172.03      171.21      3.57 o
  -6  10   2        5.69        7.97      0.64 o
  -5  10   2        0.03        0.00      0.22 o
  -4  10   2        0.50        0.61      0.32 o
  -3  10   2       18.95       20.18      1.59 o
  -2  10   2       99.13       89.06      7.22 o
  -1  10   2      323.39      303.37      5.12 o
   0  10   2       46.53       54.18      1.16 o
   1  10   2        5.02        4.44      0.55 o
   2  10   2       16.28       13.96      0.51 o
   3  10   2       48.44       48.81      1.05 o
   4  10   2        1.37        2.08      0.63 o
   5  10   2        3.63        3.28      0.61 o
   6  10   2       32.41       31.13      1.22 o
   7  10   2        0.04        0.11      0.54 o
  -8  11   2        6.35        7.64      0.86 o
  -7  11   2       23.50       24.69      1.11 o
  -6  11   2        0.84        1.56      0.41 o
  -5  11   2        5.10        5.25      0.54 o
  -4  11   2        0.70        0.60      0.32 o
  -3  11   2      165.50      164.45      4.01 o
  -2  11   2       68.33       63.18      1.63 o
  -1  11   2       41.03       39.96      1.48 o
   0  11   2       40.43       37.94      1.01 o
   1  11   2       67.84       71.00      1.46 o
   2  11   2       22.76       19.37      0.62 o
   3  11   2        6.42        5.45      0.42 o
   4  11   2       55.50       49.67      1.27 o
   5  11   2       18.45       17.38      0.88 o
   6  11   2        0.61        0.40      0.54 o
  -7  12   2       43.51       37.24      1.51 o
  -6  12   2        2.46        2.32      0.45 o
  -5  12   2      114.05      117.78      2.92 o
  -4  12   2        8.14        8.77      0.99 o
  -3  12   2      135.41      132.62      3.47 o
  -2  12   2       16.97       18.22      1.40 o
  -1  12   2      243.74      262.94      5.81 o
   0  12   2      151.66      142.64      2.85 o
   1  12   2       34.28       34.99      0.96 o
   2  12   2        0.00        0.77      0.24 o
   3  12   2        1.58        1.65      0.32 o
   4  12   2       22.23       24.57      1.01 o
   5  12   2        0.31        0.41      0.31 o
   6  12   2        5.71        6.52      0.99 o
  -6  13   2        1.08        1.46      0.50 o
  -5  13   2        4.03        4.40      0.51 o
  -4  13   2       13.01       17.00      1.05 o
  -3  13   2       18.68       20.54      1.12 o
  -2  13   2       40.55       41.52      1.63 o
  -1  13   2      229.07      224.24      4.20 o
   0  13   2        5.21        5.63      1.11 o
   1  13   2      544.51      542.97      8.91 o
   2  13   2       11.37       14.28      1.02 o
   3  13   2       44.49       45.95      1.42 o
   4  13   2        8.95        9.97      0.67 o
   5  13   2       27.30       30.71      1.32 o
  -5  14   2       11.99       11.87      1.19 o
  -4  14   2        3.36        4.24      0.67 o
  -3  14   2        4.87        4.67      0.63 o
  -2  14   2       97.28       93.30      3.07 o
  -1  14   2       32.30       32.35      1.43 o
   0  14   2        0.00        0.00      0.31 o
   1  14   2      244.96      249.63      5.63 o
   2  14   2       12.36       13.40      0.81 o
   3  14   2        0.00        0.62      0.29 o
   4  14   2       43.00       47.38      1.62 o
  -4  15   2        6.86        7.42      1.00 o
  -3  15   2       33.35       29.89      1.58 o
  -2  15   2       63.71       65.50      2.28 o
  -1  15   2        0.15        0.54      0.34 o
   0  15   2       34.98       34.04      2.55 o
   1  15   2        3.72        7.68      0.97 o
   2  15   2       48.13       48.86      1.85 o
   3  15   2       12.98       11.84      0.90 o
  -2  16   2        9.81       10.85      1.12 o
  -1  16   2       11.32       11.37      1.01 o
 -11   1   3        0.61        0.08      0.78 o
 -10   1   3      615.06      614.25     13.36 o
  -9   1   3      131.01      125.19      3.73 o
  -8   1   3        0.00        1.02      1.49 o
  -7   1   3       21.29       19.85      0.80 o
  -6   1   3        0.93        1.26      0.22 o
  -5   1   3       31.77       33.70      0.59 o
  -4   1   3      753.06      832.00      9.01 o
  -3   1   3      130.59      135.85      2.09 o
  -2   1   3      114.47      107.85      1.53 o
  -1   1   3     1460.94     1530.85     26.56 o
   0   1   3      451.95      444.95      4.97 o
   1   1   3        3.95        3.41      0.19 o
   2   1   3      187.47      197.79      2.41 o
   3   1   3      783.10      826.80      9.97 o
   4   1   3        7.08        5.21      0.32 o
   5   1   3        0.12        0.18      0.16 o
   6   1   3       69.56       68.74      1.33 o
   7   1   3        1.68        2.29      0.42 o
   8   1   3        3.58        4.25      0.47 o
   9   1   3        4.18        4.54      0.71 o
 -11   2   3       10.75       10.28      1.88 o
 -10   2   3       24.08       25.85      1.50 o
  -9   2   3       32.12       31.59      2.04 o
  -8   2   3      145.59      141.45      3.00 o
  -7   2   3        1.98        4.04      0.32 o
  -6   2   3      160.21      161.45      2.64 o
  -5   2   3      142.70      156.43      2.44 o
  -4   2   3      170.66      203.23      2.64 o
  -3   2   3       18.41       19.35      0.41 o
  -2   2   3     1915.66     1868.40     44.79 o
  -1   2   3      438.93      416.13      5.14 o
   0   2   3        3.80        3.85      0.43 o
   1   2   3       75.80       72.87      1.05 o
   2   2   3      732.90      790.75      8.63 o
   3   2   3      792.47      824.49      9.04 o
   4   2   3      457.18      430.82      4.97 o
   5   2   3       97.59       99.61      1.91 o
   6   2   3       33.25       29.32      0.81 o
   7   2   3        1.44        2.85      0.64 o
   8   2   3        0.92        0.68      0.31 o
   9   2   3        0.02        0.00      0.48 o
 -10   3   3       11.08       13.72      1.09 o
  -9   3   3        0.56        2.27      0.53 o
  -8   3   3      105.32       99.26      2.35 o
  -7   3   3       58.31       57.29      1.55 o
  -6   3   3      142.73      149.84      2.52 o
  -4   3   3      482.33      590.92      9.49 o
  -3   3   3      471.94      478.03      6.55 o
  -2   3   3      178.97      168.72      2.22 o
  -1   3   3     2826.06     2973.02     31.44 o
   0   3   3      464.82      423.49      6.74 o
   1   3   3      737.93      772.80      8.43 o
   2   3   3      533.23      547.82      6.10 o
   3   3   3      130.59      127.04      1.71 o
   4   3   3      117.26      114.61      2.01 o
   5   3   3     1197.84     1171.72     15.11 o
   6   3   3       87.00       78.59      1.48 o
   7   3   3        9.40        9.95      0.49 o
   8   3   3       10.95       11.47      0.64 o
 -10   4   3       13.65       14.19      1.16 o
  -9   4   3        5.08        4.86      0.79 o
  -8   4   3        0.01        0.44      0.49 o
  -7   4   3      176.12      171.40      2.92 o
  -6   4   3      211.48      211.81      3.37 o
  -5   4   3       11.28       14.35      0.54 o
  -4   4   3       71.48       81.29      2.03 o
  -3   4   3     1872.74     1966.60     55.56 o
  -2   4   3     1227.16     1274.79     15.31 o
  -1   4   3      101.00       87.85      1.20 o
   0   4   3       62.63       57.22      1.13 o
   1   4   3      203.91      186.30      2.55 o
   2   4   3       28.15       19.28      0.55 o
   3   4   3      351.53      357.59      4.60 o
   4   4   3       48.53       48.94      1.03 o
   5   4   3      182.48      170.37      2.57 o
   6   4   3      473.96      433.63      6.42 o
   7   4   3        0.89        1.26      0.32 o
   8   4   3        7.71        5.78      0.52 o
 -10   5   3       19.64       21.06      1.84 o
  -9   5   3       69.19       70.89      2.00 o
  -8   5   3       57.35       56.13      1.79 o
  -7   5   3      103.73      102.39      2.00 o
  -6   5   3       80.40       87.03      1.73 o
  -5   5   3        9.38        8.68      0.45 o
  -4   5   3       31.30       38.90      1.11 o
  -3   5   3      135.32      127.16      2.02 o
  -2   5   3      788.31      853.33      9.86 o
  -1   5   3      361.62      380.93      4.32 o
   0   5   3        1.46        1.91      0.23 o
   1   5   3       19.87       17.70      0.82 o
   2   5   3      254.12      278.79      3.67 o
   3   5   3      209.23      226.15      3.12 o
   4   5   3       54.80       56.78      1.15 o
   5   5   3       12.70       11.50      0.90 o
   6   5   3      253.61      237.28      3.44 o
   7   5   3        0.31        0.36      0.27 o
   8   5   3        0.28        0.46      0.42 o
 -10   6   3        2.00        3.49      1.05 o
  -9   6   3       34.76       33.83      1.09 o
  -8   6   3       31.92       36.82      1.11 o
  -7   6   3        0.03        0.25      0.33 o
  -6   6   3       21.84       21.76      0.76 o
  -5   6   3        3.59        2.26      0.29 o
  -4   6   3        3.85        4.26      0.61 o
  -3   6   3       13.49       10.65      0.40 o
  -2   6   3       20.25       17.23      0.44 o
  -1   6   3      402.90      407.46      6.03 o
   0   6   3      398.85      436.93      5.42 o
   1   6   3       42.60       46.45      0.91 o
   2   6   3      126.02      150.46      2.21 o
   3   6   3       29.65       31.57      0.78 o
   4   6   3       11.87       10.35      0.47 o
   5   6   3       41.16       38.32      0.96 o
   6   6   3        9.21        9.78      0.77 o
   7   6   3        0.10        0.49      0.27 o
   8   6   3      132.68      121.75      2.95 o
 -10   7   3        7.83       10.30      1.49 o
  -9   7   3       36.29       30.14      1.19 o
  -8   7   3       87.94       85.55      1.90 o
  -7   7   3        7.58        5.95      0.52 o
  -6   7   3       47.23       42.88      1.14 o
  -5   7   3       99.69       99.07      1.91 o
  -4   7   3      193.27      173.43      2.85 o
  -3   7   3      113.16      101.54      2.70 o
  -2   7   3      225.18      235.46      3.48 o
  -1   7   3      167.61      160.40      2.82 o
   0   7   3      195.58      186.74      2.58 o
   1   7   3       23.97       23.34      0.62 o
   2   7   3       12.76       12.82      0.48 o
   3   7   3       11.04       11.83      0.54 o
   4   7   3        0.50        0.79      0.22 o
   5   7   3        0.04        0.00      0.19 o
   6   7   3        8.03        9.08      0.60 o
   7   7   3        4.89        6.58      0.67 o
   8   7   3        4.75        5.44      1.40 o
  -9   8   3        1.21        1.08      0.46 o
  -8   8   3        0.02        0.77      0.34 o
  -7   8   3       29.43       24.41      0.90 o
  -6   8   3        1.45        1.94      0.42 o
  -5   8   3      122.67      131.89      2.40 o
  -4   8   3        0.00        0.02      0.19 o
  -3   8   3      306.49      283.13      5.88 o
  -2   8   3      133.47      135.81      5.16 o
  -1   8   3       61.43       59.03      1.45 o
   0   8   3       41.37       50.09      0.98 o
   1   8   3       53.10       51.89      1.10 o
   2   8   3      205.58      198.92      2.84 o
   3   8   3        1.13        1.16      0.24 o
   4   8   3        2.64        2.86      0.38 o
   5   8   3       24.71       23.67      0.76 o
   6   8   3        1.64        0.96      0.35 o
   7   8   3        7.15        7.78      0.84 o
  -9   9   3        0.03        0.07      0.49 o
  -8   9   3        8.83        9.98      0.69 o
  -7   9   3        3.58        6.73      0.53 o
  -6   9   3       81.29       77.30      1.74 o
  -5   9   3       10.53       11.33      0.60 o
  -4   9   3      264.41      273.08      5.07 o
  -3   9   3      126.63      121.99      2.55 o
  -2   9   3      469.33      447.17      9.16 o
  -1   9   3       75.38       67.66      1.56 o
   0   9   3      221.65      226.17      3.10 o
   1   9   3       52.24       44.06      0.95 o
   2   9   3       30.57       27.96      0.75 o
   3   9   3        3.91        4.51      0.39 o
   4   9   3        0.35        0.42      0.25 o
   5   9   3        8.40       10.00      0.60 o
   6   9   3        3.92        3.30      0.71 o
   7   9   3        0.01        0.00      0.56 o
  -8  10   3       68.34       72.05      2.08 o
  -7  10   3      176.76      160.44      3.42 o
  -6  10   3      176.26      176.55      3.16 o
  -5  10   3      189.48      189.18      3.26 o
  -4  10   3       62.91       63.51      1.46 o
  -3  10   3        2.34        3.37      0.84 o
  -2  10   3      368.23      356.49      7.57 o
  -1  10   3       43.68       40.69      1.15 o
   0  10   3       25.30       26.86      0.81 o
   1  10   3       21.60       16.39      0.57 o
   2  10   3        0.00        0.27      0.27 o
   3  10   3        9.32       10.62      0.50 o
   4  10   3       94.04       93.00      1.94 o
   5  10   3        5.50        5.25      0.48 o
   6  10   3      136.71      137.15      3.15 o
  -8  11   3       43.29       41.71      1.95 o
  -7  11   3      162.98      163.46      3.54 o
  -6  11   3       50.90       58.90      1.74 o
  -5  11   3      211.78      207.40      3.54 o
  -4  11   3      184.76      181.05      4.88 o
  -3  11   3      381.23      367.60      6.41 o
  -2  11   3      417.71      416.94      8.75 o
  -1  11   3        0.03        0.05      0.37 o
   0  11   3        6.56        5.35      0.50 o
   1  11   3       10.97       15.37      0.57 o
   2  11   3        9.73        7.17      0.42 o
   3  11   3       34.61       35.54      0.94 o
   4  11   3        0.58        1.33      0.69 o
   5  11   3        0.03        0.48      0.32 o
   6  11   3        0.51        1.87      1.10 o
  -7  12   3      153.89      162.58      3.62 o
  -6  12   3       11.73       15.63      0.90 o
  -5  12   3       45.63       48.63      1.90 o
  -4  12   3        0.75        0.56      0.39 o
  -3  12   3        0.38        1.06      0.30 o
  -2  12   3       41.37       45.94      1.75 o
  -1  12   3      206.79      196.15      4.70 o
   0  12   3      188.19      186.07      4.50 o
   1  12   3       97.33       88.77      1.83 o
   2  12   3       74.92       74.61      1.47 o
   3  12   3       56.35       61.34      1.48 o
   4  12   3        8.35        7.89      0.55 o
   5  12   3        9.29        8.29      0.81 o
  -6  13   3        5.66        5.63      0.93 o
  -5  13   3        4.36        6.85      0.91 o
  -4  13   3       57.58       53.44      2.02 o
  -3  13   3        3.21        3.44      0.56 o
  -2  13   3       79.11       76.43      2.43 o
  -1  13   3       17.85       13.70      0.95 o
   0  13   3      220.05      213.82      5.11 o
   1  13   3       41.11       50.66      1.49 o
   2  13   3        0.53        1.50      0.36 o
   3  13   3       45.65       46.31      1.30 o
   4  13   3        0.01        0.00      0.43 o
  -5  14   3        2.73        4.68      1.39 o
  -4  14   3       24.74       24.54      1.45 o
  -3  14   3       17.59       19.54      1.16 o
  -2  14   3        0.39        1.26      0.37 o
  -1  14   3        0.21        0.34      0.60 o
   0  14   3       24.32       27.39      1.35 o
   1  14   3       76.84       75.18      2.45 o
   2  14   3       66.36       73.89      2.38 o
   3  14   3       66.02       71.89      2.01 o
  -3  15   3       11.58        9.89      1.12 o
  -2  15   3       21.08       22.52      1.37 o
  -1  15   3       53.85       48.71      2.81 o
   0  15   3       66.28       63.67      3.90 o
   1  15   3       20.16       18.89      1.77 o
   2  15   3        1.26        0.00      0.85 o
 -10   0   4      194.23      178.14      7.16 o
  -9   0   4        0.49        1.10      0.60 o
  -8   0   4     2114.07     2138.36     58.87 o
  -7   0   4       28.94       27.65      2.02 o
  -6   0   4      511.54      516.77     10.27 o
  -5   0   4      198.41      177.97      3.14 o
  -4   0   4       50.49       54.75      2.30 o
  -3   0   4        4.25        1.25      0.18 o
  -2   0   4      981.70     1127.96     17.24 o
  -1   0   4        8.13        7.66      0.51 o
   0   0   4     1002.84     1091.86     20.26 o
   1   0   4      417.92      378.02      6.18 o
   2   0   4      130.84      115.47      2.88 o
   3   0   4        6.23        4.86      0.41 o
   4   0   4       15.87       13.97      0.77 o
   5   0   4        0.06        0.00      0.30 o
   6   0   4      116.39      115.03      3.19 o
   7   0   4       26.53       29.51      1.60 o
   8   0   4       15.06       18.06      1.32 o
 -10   1   4       27.54       28.89      1.66 o
  -9   1   4        0.13        0.47      0.40 o
  -8   1   4      441.05      431.59      9.64 o
  -7   1   4      203.77      188.38      4.81 o
  -6   1   4        0.06        0.51      0.32 o
  -5   1   4      246.00      244.85      2.93 o
  -4   1   4      147.67      159.29      5.09 o
  -3   1   4        1.86        5.30      0.34 o
  -2   1   4       19.41       22.73      0.90 o
  -1   1   4      325.68      369.77      5.20 o
   0   1   4        0.13        0.23      0.11 o
   1   1   4     1008.12     1068.94     11.61 o
   2   1   4       33.41       35.52      0.70 o
   3   1   4      209.90      212.61      2.69 o
   4   1   4       29.14       31.38      0.80 o
   5   1   4      125.68      121.06      2.25 o
   6   1   4        5.03        5.01      0.48 o
   7   1   4       56.50       58.15      1.49 o
   8   1   4        5.95        7.12      0.64 o
 -10   2   4       43.19       46.36      2.17 o
  -9   2   4       64.88       65.96      2.53 o
  -8   2   4      139.10      137.57      3.97 o
  -7   2   4      438.45      429.67      7.39 o
  -6   2   4      130.05      131.14      2.29 o
  -5   2   4      581.05      611.45      9.97 o
  -4   2   4       78.51       81.11      1.48 o
  -3   2   4       17.73       18.54      0.43 o
  -2   2   4     1548.03     1695.24     19.75 o
  -1   2   4      755.12      787.36      8.65 o
   0   2   4      662.70      624.67      6.96 o
   1   2   4       15.26       13.02      0.39 o
   2   2   4      117.32      109.17      1.54 o
   3   2   4       99.01       91.24      1.36 o
   4   2   4        0.41        0.44      0.23 o
   5   2   4      203.00      193.31      3.24 o
   6   2   4        0.02        0.33      0.24 o
   7   2   4       13.92       12.49      0.64 o
   8   2   4        0.36        0.16      0.80 o
 -10   3   4       12.73       13.76      1.19 o
  -9   3   4       56.77       55.28      2.35 o
  -8   3   4        6.75        6.45      0.57 o
  -7   3   4       51.64       51.62      1.49 o
  -6   3   4      293.43      282.12      4.31 o
  -5   3   4      187.88      192.12      3.08 o
  -4   3   4       23.30       30.14      0.97 o
  -3   3   4      368.91      390.83      5.74 o
  -2   3   4      123.83      141.11      1.84 o
  -1   3   4        4.23        4.13      0.25 o
   0   3   4        0.54        0.33      0.18 o
   1   3   4       28.71       30.20      0.67 o
   2   3   4        1.78        2.63      0.51 o
   3   3   4       15.30       18.20      0.59 o
   4   3   4      181.21      192.83      2.83 o
   5   3   4       36.92       35.69      0.94 o
   6   3   4       71.43       63.14      1.53 o
   7   3   4        4.25        4.83      0.41 o
   8   3   4        9.52        7.24      0.88 o
 -10   4   4        0.40        0.84      0.55 o
  -9   4   4       68.88       70.35      2.65 o
  -8   4   4        0.37        0.70      0.30 o
  -7   4   4       41.41       43.93      1.15 o
  -6   4   4        6.45        7.39      0.55 o
  -5   4   4        5.39       10.20      0.73 o
  -4   4   4     1039.77     1094.45     17.19 o
  -3   4   4      591.19      603.52     13.31 o
  -2   4   4       60.50       60.38      1.08 o
  -1   4   4      576.91      563.10      6.97 o
   0   4   4        4.04        3.17      0.28 o
   1   4   4      216.37      207.44      2.87 o
   2   4   4        3.47        4.00      0.35 o
   3   4   4        9.43        8.38      0.44 o
   4   4   4      237.21      236.76      3.37 o
   5   4   4        8.32        8.14      0.56 o
   6   4   4       91.19       84.18      1.87 o
   7   4   4       79.89       74.40      1.79 o
   8   4   4       28.27       21.43      2.12 o
 -10   5   4        4.43        2.99      0.65 o
  -9   5   4       58.23       56.28      1.88 o
  -8   5   4        1.91        2.23      0.33 o
  -7   5   4      150.41      144.56      2.63 o
  -6   5   4        1.07        0.68      0.22 o
  -5   5   4      294.97      313.73      4.76 o
  -4   5   4       24.06       19.39      1.88 o
  -3   5   4       17.71       21.13      0.58 o
  -2   5   4       51.65       59.17      1.47 o
  -1   5   4      133.27      157.09      2.64 o
   0   5   4      159.52      142.55      2.36 o
   1   5   4       56.58       64.43      1.19 o
   2   5   4      270.23      262.49      3.58 o
   3   5   4        5.26        5.78      0.39 o
   4   5   4        2.31        3.82      0.37 o
   5   5   4       35.49       35.10      0.94 o
   6   5   4       12.64       10.77      0.77 o
   7   5   4       69.92       63.19      1.66 o
 -10   6   4        8.52        8.81      1.42 o
  -9   6   4        9.89       13.78      1.19 o
  -8   6   4       69.91       66.98      1.62 o
  -7   6   4       33.03       34.54      1.05 o
  -6   6   4       41.09       34.54      1.01 o
  -5   6   4        0.64        0.16      0.22 o
  -4   6   4      212.28      205.75      5.13 o
  -3   6   4       10.17        7.68      0.48 o
  -2   6   4        4.03        4.77      0.33 o
  -1   6   4      806.84      804.62     10.71 o
   0   6   4      376.23      356.09      4.59 o
   1   6   4      266.83      261.82      3.55 o
   2   6   4       19.52       23.25      1.53 o
   3   6   4       60.95       59.07      1.21 o
   4   6   4       14.52       12.82      0.55 o
   5   6   4       10.72       10.38      0.52 o
   6   6   4       26.32       26.80      0.86 o
   7   6   4       11.21       10.65      0.71 o
  -9   7   4        3.92        4.91      0.49 o
  -8   7   4       40.53       49.09      1.51 o
  -7   7   4      196.16      171.11      3.39 o
  -6   7   4       10.74       11.93      0.62 o
  -5   7   4       39.71       42.37      1.14 o
  -4   7   4        3.55        3.52      0.42 o
  -3   7   4       86.81       90.10      2.22 o
  -2   7   4      171.29      158.13      2.57 o
  -1   7   4      153.78      127.35      2.19 o
   0   7   4      567.98      539.32      6.71 o
   1   7   4       26.51       28.94      0.76 o
   2   7   4        0.50        0.37      0.20 o
   3   7   4       26.87       26.63      0.77 o
   5   7   4        0.08        0.02      0.18 o
   6   7   4        0.00        0.69      0.57 o
   7   7   4        6.31        6.14      0.66 o
  -9   8   4        1.19        1.75      0.36 o
  -8   8   4        8.26        9.05      0.62 o
  -7   8   4      117.91       99.34      2.11 o
  -6   8   4      315.28      302.35      5.00 o
  -5   8   4      156.89      166.59      2.94 o
  -4   8   4        2.57        0.78      0.44 o
  -3   8   4      239.68      228.63      5.28 o
  -2   8   4      400.02      369.77      7.68 o
  -1   8   4       40.57       41.89      1.03 o
   0   8   4      868.16      823.83     12.43 o
   1   8   4       27.37       26.99      0.75 o
   2   8   4      356.51      345.17      4.63 o
   3   8   4        9.37        8.56      0.47 o
   4   8   4        1.24        1.79      0.29 o
   5   8   4        2.36        4.16      0.84 o
   6   8   4       17.86       18.78      0.89 o
  -9   9   4        9.76       10.77      1.14 o
  -8   9   4        2.01        4.32      0.45 o
  -7   9   4       15.28       14.25      0.70 o
  -6   9   4       81.47       92.62      2.00 o
  -5   9   4      577.97      528.89      7.75 o
  -4   9   4      187.40      173.59      4.39 o
  -3   9   4      183.35      180.90      4.46 o
  -2   9   4       85.64       77.98      2.39 o
  -1   9   4       14.41       15.74      0.62 o
   0   9   4      100.09      101.97      2.27 o
   1   9   4       35.13       36.29      0.90 o
   2   9   4       13.07       12.34      0.53 o
   3   9   4        4.53        4.94      0.39 o
   4   9   4       16.86       17.85      0.68 o
   5   9   4        3.39        4.49      0.47 o
   6   9   4        9.86       10.77      0.76 o
  -8  10   4        0.46        0.82      0.51 o
  -7  10   4        0.46        2.21      0.73 o
  -6  10   4       54.77       57.20      1.50 o
  -5  10   4      186.26      201.58      5.97 o
  -4  10   4        7.49        6.49      0.80 o
  -3  10   4        5.31        5.77      1.02 o
  -2  10   4        4.04        3.88      0.60 o
  -1  10   4      110.91      102.65      2.36 o
   0  10   4       10.44       11.34      0.55 o
   1  10   4       99.37       85.40      1.65 o
   2  10   4        4.17        4.48      0.40 o
   3  10   4        8.71        9.31      0.49 o
   4  10   4       68.62       64.72      1.41 o
   5  10   4       12.45       13.60      0.77 o
  -7  11   4       15.77       16.25      0.96 o
  -6  11   4       13.78       13.12      0.79 o
  -5  11   4      275.32      256.09      4.95 o
  -4  11   4        2.67        1.01      0.37 o
  -3  11   4        0.00        0.29      0.44 o
  -2  11   4       25.35       24.92      1.76 o
  -1  11   4        1.49        1.64      0.48 o
   0  11   4       13.00       11.37      0.57 o
   1  11   4       30.46       27.47      0.92 o
   2  11   4        4.37        4.58      0.38 o
   3  11   4       21.20       20.21      0.72 o
   4  11   4        0.26        1.18      0.30 o
   5  11   4        6.16        7.12      0.76 o
  -6  12   4        9.46        9.15      0.80 o
  -5  12   4        3.57        3.82      0.55 o
  -4  12   4        0.01        0.03      0.73 o
  -3  12   4        7.89        8.40      0.80 o
  -2  12   4      117.81      117.00      3.31 o
  -1  12   4       20.63       19.42      1.14 o
   0  12   4      124.21      130.43      3.54 o
   1  12   4       27.75       24.41      0.88 o
   2  12   4       48.73       47.58      1.30 o
   3  12   4        4.32        6.35      0.70 o
   4  12   4        5.38        7.09      0.64 o
  -5  13   4        1.84        1.68      0.72 o
  -4  13   4        0.00        1.23      0.49 o
  -3  13   4       31.04       33.29      1.52 o
  -2  13   4        0.12        0.04      0.32 o
  -1  13   4       15.82       15.89      1.04 o
   0  13   4       45.19       43.56      1.79 o
   1  13   4      219.90      198.01      4.03 o
   2  13   4        5.58        7.82      0.56 o
   3  13   4        3.18        3.26      0.65 o
  -4  14   4        1.47        1.07      0.74 o
  -3  14   4        2.29        2.81      0.72 o
  -2  14   4       25.14       28.27      1.43 o
  -1  14   4       19.32       14.58      1.00 o
   0  14   4      105.98      107.53      4.10 o
   1  14   4        1.48        3.16      0.65 o
   2  14   4      141.06      145.82      5.85 o
  -2  15   4       25.19       24.06      1.57 o
  -1  15   4        2.95        0.68      0.71 o
 -10   1   5       40.43       38.68      2.12 o
  -9   1   5      121.69      114.64      3.71 o
  -8   1   5      132.41      123.43      3.78 o
  -7   1   5        1.60        2.56      0.71 o
  -6   1   5      494.30      488.25      8.68 o
  -5   1   5       17.43       16.10      0.73 o
  -4   1   5      156.57      151.19      3.19 o
  -3   1   5       25.25       32.60      0.74 o
  -2   1   5      115.13      133.52      1.85 o
  -1   1   5       39.07       36.16      1.74 o
   0   1   5     1108.28     1185.99     12.94 o
   1   1   5      120.87      133.35      1.87 o
   2   1   5        3.94        1.40      0.24 o
   3   1   5       14.87       18.01      0.62 o
   4   1   5        2.98        2.49      0.31 o
   5   1   5       32.89       33.59      1.28 o
   6   1   5        4.43        4.10      0.47 o
   7   1   5        4.20        4.26      0.63 o
 -10   2   5       74.86       71.35      2.98 o
  -9   2   5        0.01        0.80      0.43 o
  -8   2   5      162.67      163.99      4.62 o
  -7   2   5       89.82       88.18      2.93 o
  -6   2   5      641.66      626.60      8.84 o
  -5   2   5       20.49       22.13      1.19 o
  -4   2   5       45.38       42.77      2.06 o
  -3   2   5       65.67       55.45      2.89 o
  -2   2   5      805.97      892.15     14.30 o
  -1   2   5       73.90       82.55      1.42 o
   0   2   5        0.00        0.98      0.19 o
   1   2   5      202.77      210.91      2.70 o
   2   2   5      140.72      130.40      2.09 o
   3   2   5       62.82       58.68      1.21 o
   4   2   5       13.14       12.17      0.54 o
   5   2   5       12.09       13.17      0.58 o
   6   2   5       27.81       28.88      1.01 o
   7   2   5        0.51        0.02      0.38 o
 -10   3   5       86.79       84.04      3.28 o
  -9   3   5        5.76        6.29      1.06 o
  -8   3   5       16.55       16.21      1.19 o
  -7   3   5      473.01      447.11      7.78 o
  -6   3   5      749.05      743.21     10.39 o
  -5   3   5     1276.76     1280.36     20.15 o
  -4   3   5        3.27        4.53      0.35 o
  -3   3   5      732.35      743.88     10.24 o
  -2   3   5       26.06       30.68      0.66 o
  -1   3   5       81.84       90.40      1.38 o
   0   3   5        0.00        0.13      0.14 o
   1   3   5       54.90       52.85      1.10 o
   2   3   5       42.93       42.15      0.97 o
   3   3   5      111.63      108.57      1.86 o
   4   3   5       11.07       11.11      0.52 o
   5   3   5       60.43       58.52      1.30 o
   6   3   5       72.48       69.50      2.04 o
   7   3   5       29.89       23.75      1.23 o
 -10   4   5       41.35       39.88      2.21 o
  -9   4   5        1.42        4.54      1.35 o
  -8   4   5        0.18        1.44      0.50 o
  -7   4   5        3.79        2.79      0.36 o
  -6   4   5       63.18       62.23      1.44 o
  -5   4   5       23.69       19.03      0.92 o
  -4   4   5       87.02       77.88      4.48 o
  -3   4   5        0.00        0.31      0.14 o
  -2   4   5      174.96      170.07      2.48 o
  -1   4   5      136.08      143.67      3.53 o
   0   4   5       35.27       36.67      1.00 o
   1   4   5      207.04      200.23      2.89 o
   2   4   5      170.41      154.06      2.38 o
   3   4   5        5.63        5.13      0.40 o
   4   4   5       51.87       51.90      1.18 o
   5   4   5        0.53        0.65      0.36 o
   6   4   5       41.40       36.80      1.21 o
   7   4   5       41.73       39.26      1.82 o
 -10   5   5        4.46        2.73      1.32 o
  -9   5   5       14.22       16.35      1.20 o
  -8   5   5        1.54        1.82      0.30 o
  -7   5   5      123.11      116.99      2.30 o
  -6   5   5        4.57        4.77      0.43 o
  -5   5   5        4.14        4.79      0.50 o
  -4   5   5       56.19       54.38      1.53 o
  -3   5   5      201.96      200.14      2.83 o
  -2   5   5      105.01      109.69      1.96 o
  -1   5   5      692.14      676.94      8.32 o
   0   5   5        2.83        3.57      0.37 o
   2   5   5        3.19        4.63      0.38 o
   3   5   5      150.73      141.62      2.30 o
   4   5   5       15.80       16.25      0.64 o
   5   5   5       38.85       38.46      1.04 o
   6   5   5        0.01        0.00      0.36 o
  -9   6   5       18.35       15.93      1.23 o
  -8   6   5        0.02        1.17      0.26 o
  -7   6   5        6.67        7.17      0.51 o
  -6   6   5       22.89       27.63      0.94 o
  -5   6   5       66.30       63.60      1.77 o
  -4   6   5       43.06       36.78      1.54 o
  -3   6   5      281.30      278.62      5.03 o
  -2   6   5      137.65      131.59      2.28 o
  -1   6   5       39.43       37.95      0.99 o
   0   6   5       91.63       87.12      1.57 o
   1   6   5       11.26       11.74      0.51 o
   2   6   5      131.75      133.53      2.18 o
   3   6   5       19.65       21.03      0.71 o
   4   6   5        0.02        0.28      0.25 o
   5   6   5        2.25        3.06      0.37 o
   6   6   5       14.24       14.21      0.71 o
  -9   7   5       19.02       18.38      1.01 o
  -8   7   5       50.18       46.41      1.34 o
  -7   7   5       55.27       42.18      1.24 o
  -6   7   5      118.05      100.79      2.11 o
  -5   7   5        1.44        1.94      0.40 o
  -4   7   5      403.02      385.96      8.35 o
  -3   7   5      220.93      216.11      4.14 o
  -2   7   5        0.90        1.46      0.68 o
  -1   7   5       47.34       42.36      1.07 o
   0   7   5       83.31       78.66      1.59 o
   1   7   5      228.27      227.36      3.27 o
   2   7   5       59.28       62.76      1.32 o
   3   7   5       11.83       10.07      0.51 o
   4   7   5       36.03       34.87      0.97 o
   5   7   5        0.00        0.06      0.40 o
   6   7   5        0.66        0.00      0.34 o
  -9   8   5        0.15        0.00      0.38 o
  -8   8   5        4.04        5.03      0.47 o
  -7   8   5       20.17       22.90      0.89 o
  -6   8   5       22.22       22.50      0.87 o
  -5   8   5      156.68      137.49      8.95 o
  -4   8   5      220.73      214.17      5.22 o
  -3   8   5      242.59      219.79      5.27 o
  -2   8   5      235.52      223.43      5.33 o
  -1   8   5      301.70      293.21      4.47 o
   0   8   5        0.85        0.89      0.29 o
   1   8   5      168.50      168.16      2.60 o
   2   8   5       25.13       21.71      0.72 o
   3   8   5       28.70       25.96      0.91 o
   4   8   5        2.30        2.18      0.32 o
   5   8   5       13.62       14.29      0.81 o
  -8   9   5       14.90       15.09      0.79 o
  -7   9   5        7.75        7.35      0.56 o
  -6   9   5       14.51       16.97      0.76 o
  -5   9   5      249.72      208.16      5.22 o
  -4   9   5      191.26      193.44      4.89 o
  -3   9   5      716.42      679.19     13.79 o
  -2   9   5       90.37       84.12      2.13 o
  -1   9   5        0.85        1.10      0.37 o
   0   9   5       29.52       28.06      0.90 o
   1   9   5        0.04        0.63      0.43 o
   2   9   5        0.55        0.51      0.18 o
   3   9   5       28.16       28.18      0.86 o
   4   9   5        5.21        5.34      0.45 o
   5   9   5       21.08       20.91      0.94 o
  -8  10   5        0.02        0.22      0.48 o
  -7  10   5        2.05        3.02      0.41 o
  -6  10   5        1.02        1.47      0.44 o
  -5  10   5      206.79      183.36      3.85 o
  -4  10   5        0.00        0.00      0.39 o
  -3  10   5      198.64      172.90      6.25 o
  -2  10   5        0.39        0.65      0.40 o
  -1  10   5       53.05       52.02      1.58 o
   0  10   5       12.88       15.10      0.83 o
   1  10   5       15.70       15.34      0.69 o
   2  10   5       40.02       44.20      1.11 o
   3  10   5        1.03        1.28      0.26 o
   4  10   5        3.82        4.06      0.43 o
  -7  11   5        6.50        5.26      0.74 o
  -6  11   5        9.27       11.82      1.05 o
  -5  11   5       62.25       69.13      2.01 o
  -4  11   5       36.79       32.89      2.31 o
  -3  11   5      148.67      129.62      3.66 o
  -2  11   5       10.07        9.42      0.87 o
  -1  11   5        7.80        7.15      0.64 o
   0  11   5        8.31        9.41      0.66 o
   1  11   5       23.67       21.01      0.82 o
   2  11   5        5.25        5.56      0.68 o
   3  11   5      137.51      129.66      2.32 o
   4  11   5        8.02        8.67      0.91 o
  -6  12   5       47.05       47.32      2.11 o
  -5  12   5       17.25       20.75      1.13 o
  -4  12   5        0.31        0.00      0.53 o
  -3  12   5       26.01       19.52      1.18 o
  -2  12   5       19.01       14.87      1.04 o
  -1  12   5        4.59        4.54      0.67 o
   0  12   5        4.94        4.43      0.55 o
   1  12   5        0.72        0.90      0.32 o
   2  12   5       35.03       34.55      1.14 o
   3  12   5       47.05       43.71      1.60 o
  -5  13   5       74.37       83.88      4.10 o
  -4  13   5        1.95        2.44      1.13 o
  -3  13   5        4.67        4.30      0.76 o
  -2  13   5        4.27        4.33      0.96 o
  -1  13   5        6.82        6.45      0.83 o
   0  13   5       25.02       25.22      1.20 o
   1  13   5        0.43        0.12      0.47 o
   2  13   5       11.66       14.31      1.33 o
  -3  14   5        6.91        8.75      1.43 o
  -2  14   5        0.82        0.38      0.67 o
  -1  14   5       10.48       12.14      1.17 o
 -10   0   6        0.75        0.00      0.99 o
  -9   0   6        1.70        2.96      0.85 o
  -8   0   6      696.56      671.56     20.59 o
  -7   0   6      747.55      707.88     21.29 o
  -6   0   6      278.80      278.37      9.54 o
  -5   0   6      398.42      363.68     11.64 o
  -4   0   6      305.05      261.79     13.88 o
  -3   0   6       11.76       11.60      0.58 o
  -2   0   6      333.04      332.91      6.35 o
  -1   0   6      261.34      262.09      5.72 o
   0   0   6      380.69      399.10      8.29 o
   1   0   6        4.54        5.77      0.50 o
   2   0   6      566.30      537.32     10.96 o
   3   0   6       71.88       69.91      2.38 o
   4   0   6       37.58       40.62      2.70 o
   5   0   6        3.26        2.93      0.59 o
   6   0   6        2.83        1.64      1.03 o
 -10   1   6       17.11       17.28      1.60 o
  -9   1   6       47.83       48.47      2.26 o
  -8   1   6       59.53       60.82      2.51 o
  -7   1   6        9.07       10.43      1.03 o
  -6   1   6      310.95      292.92      7.03 o
  -5   1   6       14.16       19.30      0.88 o
  -4   1   6      218.61      209.78      9.42 o
  -3   1   6        8.91        8.64      0.63 o
  -2   1   6      179.92      182.73      2.70 o
  -1   1   6        0.36        0.49      0.35 o
   0   1   6      118.19      133.68      2.15 o
   1   1   6       65.53       74.95      1.28 o
   2   1   6      180.80      189.03      2.87 o
   3   1   6        7.15        7.79      1.26 o
   4   1   6        9.34        9.77      0.70 o
   5   1   6        8.06        9.27      0.78 o
   6   1   6        0.00        0.00      0.41 o
  -9   2   6        2.15        2.88      0.65 o
  -8   2   6      196.26      189.77      5.27 o
  -7   2   6        2.06        2.46      0.59 o
  -6   2   6      337.06      325.72      7.67 o
  -5   2   6      623.16      610.18     10.22 o
  -4   2   6      192.51      193.48      3.84 o
  -3   2   6      143.15      169.61      2.56 o
  -2   2   6       12.36        8.98      0.38 o
  -1   2   6       48.35       54.97      1.86 o
   0   2   6        9.61       10.76      0.49 o
   1   2   6        0.43        0.05      0.20 o
   2   2   6       31.51       28.72      0.94 o
   3   2   6        0.94        1.15      0.27 o
   4   2   6       56.32       55.53      1.48 o
   5   2   6        0.10        0.77      0.29 o
   6   2   6        2.15        2.72      0.58 o
  -9   3   6       17.33       15.96      1.30 o
  -8   3   6        1.48        1.28      0.44 o
  -7   3   6        1.07        2.04      0.52 o
  -6   3   6      146.83      153.25      3.32 o
  -5   3   6        0.02        2.10      0.51 o
  -4   3   6      792.90      788.20     11.04 o
  -3   3   6       13.92       13.39      1.25 o
  -2   3   6       46.73       47.14      3.08 o
  -1   3   6        3.37        3.77      0.48 o
   0   3   6        1.66        0.54      0.27 o
   1   3   6       10.85       13.84      0.71 o
   2   3   6       27.37       31.18      0.87 o
   3   3   6        7.99        8.87      0.50 o
   4   3   6        1.23        0.45      0.34 o
   5   3   6       17.53       18.55      0.94 o
   6   3   6       22.73       20.01      2.38 o
  -9   4   6       28.36       27.42      1.77 o
  -8   4   6      165.97      155.08      4.58 o
  -7   4   6       47.05       40.94      1.24 o
  -6   4   6       22.80       24.23      1.06 o
  -5   4   6      544.95      493.93      8.53 o
  -4   4   6      442.06      461.47      6.83 o
  -3   4   6      279.29      255.64      5.64 o
  -2   4   6       11.42       10.72      0.53 o
  -1   4   6       28.53       28.48      0.82 o
   0   4   6       55.30       56.05      1.38 o
   1   4   6       98.47      103.36      1.83 o
   2   4   6        4.74        5.43      0.42 o
   3   4   6       24.58       25.93      0.81 o
   4   4   6        0.03        0.51      0.23 o
   5   4   6       15.35       14.21      0.82 o
   6   4   6        2.62        1.10      1.12 o
  -9   5   6        1.05        2.53      0.87 o
  -8   5   6        3.35        1.26      0.75 o
  -7   5   6        3.47        3.35      0.50 o
  -6   5   6        1.75        2.35      0.50 o
  -5   5   6      113.52      107.12      2.58 o
  -4   5   6      355.15      367.93      6.48 o
  -3   5   6       80.81       82.65      2.09 o
  -2   5   6      238.74      241.84      4.57 o
  -1   5   6       11.58       11.98      0.67 o
   0   5   6       17.95       16.55      0.77 o
   1   5   6        2.12        2.80      0.50 o
   2   5   6       30.74       32.94      0.92 o
   3   5   6       59.08       60.83      1.35 o
   4   5   6       60.09       59.43      1.37 o
   5   5   6        0.77        0.78      0.49 o
  -9   6   6       22.73       23.84      1.72 o
  -8   6   6        0.08        0.88      0.24 o
  -7   6   6       30.01       28.68      1.00 o
  -6   6   6       28.20       25.61      1.15 o
  -5   6   6        8.11        7.11      0.63 o
  -4   6   6       69.16       62.89      2.25 o
  -3   6   6       18.94       19.69      0.94 o
  -2   6   6      199.65      193.68      3.21 o
  -1   6   6       94.83       91.71      1.85 o
   0   6   6      148.44      145.97      2.63 o
   1   6   6      684.33      686.03      8.64 o
   2   6   6        4.50        5.32      0.44 o
   3   6   6       45.49       43.83      1.12 o
   4   6   6        5.32        7.19      0.50 o
   5   6   6        3.95        4.12      0.50 o
  -9   7   6       23.54       24.03      1.78 o
  -8   7   6       84.08       96.78      2.21 o
  -7   7   6        0.16        0.91      0.25 o
  -6   7   6       10.96       12.59      0.78 o
  -5   7   6        0.15        0.49      0.36 o
  -4   7   6       10.34       10.13      0.88 o
  -3   7   6       74.69       72.42      2.56 o
  -2   7   6      365.81      348.53      6.28 o
  -1   7   6      803.67      772.07     10.70 o
   0   7   6       41.09       43.37      1.20 o
   1   7   6        5.96        6.99      0.47 o
   2   7   6        0.38        0.91      0.30 o
   3   7   6       26.96       27.87      0.88 o
   4   7   6        2.62        3.53      0.43 o
   5   7   6        3.69        3.46      0.63 o
  -8   8   6        4.60        4.45      0.53 o
  -7   8   6       11.00       12.47      0.67 o
  -6   8   6        3.81        2.56      0.55 o
  -5   8   6       14.54       10.72      0.93 o
  -4   8   6       36.37       35.39      1.67 o
  -3   8   6       12.59       11.66      0.77 o
  -2   8   6       69.11       68.03      1.92 o
  -1   8   6      323.35      308.05      5.69 o
   0   8   6       84.95       78.67      1.74 o
   1   8   6      104.04      105.30      2.14 o
   2   8   6       49.11       45.47      1.15 o
   3   8   6      120.77      114.18      2.12 o
   4   8   6        0.58        1.01      0.39 o
  -8   9   6        0.92        2.10      0.58 o
  -7   9   6       19.50       22.04      1.10 o
  -6   9   6        6.42        7.43      0.67 o
  -5   9   6        4.81        8.26      0.84 o
  -4   9   6       51.73       43.94      1.91 o
  -3   9   6      435.21      406.49     12.37 o
  -2   9   6       52.34       47.16      1.56 o
  -1   9   6        1.74        2.59      0.49 o
   0   9   6       50.53       51.50      1.34 o
   1   9   6       12.84       13.39      0.75 o
   2   9   6        1.05        1.61      0.32 o
   3   9   6       23.44       22.88      0.84 o
   4   9   6        6.84        5.66      0.61 o
  -7  10   6        0.45        0.26      0.84 o
  -6  10   6       16.55       16.68      1.01 o
  -5  10   6       74.82       72.59      2.65 o
  -4  10   6        4.24        3.80      0.69 o
  -3  10   6       84.35       74.43      2.59 o
  -2  10   6       20.72       19.02      0.98 o
  -1  10   6        1.35        1.91      0.43 o
   0  10   6        0.01        1.10      0.49 o
   1  10   6        1.77        1.66      0.32 o
   2  10   6       13.11       13.23      0.73 o
   3  10   6        0.01        0.00      0.32 o
  -6  11   6        1.09        2.31      0.86 o
  -5  11   6        5.67        4.70      0.93 o
  -4  11   6       77.14       66.67      3.65 o
  -3  11   6        2.58        1.54      0.55 o
  -2  11   6       26.76       30.45      1.53 o
  -1  11   6       41.92       37.53      1.40 o
   0  11   6        1.82        1.95      0.54 o
   1  11   6       17.00       17.78      1.07 o
   2  11   6       10.26       10.53      0.75 o
  -4  12   6        1.30        0.80      0.69 o
  -3  12   6       69.42       69.47      4.66 o
  -2  12   6       62.34       62.83      2.47 o
  -1  12   6       26.65       26.53      1.30 o
   0  12   6        5.29        5.25      0.77 o
   1  12   6        9.12        7.53      1.62 o
  -9   1   7       15.45       21.22      1.99 o
  -8   1   7       24.35       25.20      1.56 o
  -7   1   7       10.42       11.89      1.83 o
  -6   1   7        2.34        4.52      0.73 o
  -5   1   7      268.31      254.50      6.31 o
  -4   1   7      230.46      230.69      4.52 o
  -3   1   7        0.09        1.24      0.24 o
  -2   1   7      249.90      246.14      3.97 o
  -1   1   7        8.31       10.45      1.08 o
   0   1   7       58.59       56.24      1.26 o
   1   1   7       54.61       52.99      1.23 o
   2   1   7       40.27       39.38      1.23 o
   3   1   7        8.48        7.06      0.62 o
   4   1   7        9.55        8.37      0.80 o
  -9   2   7        8.98        8.58      1.24 o
  -8   2   7        7.57        7.67      1.52 o
  -7   2   7       50.25       50.91      2.24 o
  -6   2   7      415.71      402.46      9.30 o
  -5   2   7       83.32       88.29      2.29 o
  -4   2   7       51.53       50.93      1.60 o
  -3   2   7       75.29       64.82      1.84 o
  -2   2   7        0.01        0.42      0.61 o
  -1   2   7        1.24        1.94      0.29 o
   0   2   7        1.36        1.42      0.26 o
   1   2   7       36.90       38.09      1.02 o
   2   2   7        7.19        6.08      0.46 o
   3   2   7       16.93       18.27      0.83 o
   4   2   7       99.62       99.34      2.30 o
  -9   3   7       11.62       14.77      1.77 o
  -8   3   7       19.04       23.96      1.55 o
  -7   3   7       15.09       15.80      1.39 o
  -6   3   7      144.96      129.90      3.06 o
  -5   3   7        8.94        8.11      0.69 o
  -4   3   7      545.48      549.72      8.06 o
  -3   3   7      448.96      456.08      7.86 o
  -2   3   7       99.15       93.45      3.21 o
  -1   3   7       72.18       78.11      1.98 o
   0   3   7        3.25        2.84      0.33 o
   1   3   7       19.87       20.36      0.84 o
   2   3   7       13.78       15.78      0.75 o
   3   3   7       10.80       11.43      0.67 o
   4   3   7       71.09       63.87      1.77 o
  -9   4   7       13.25       11.43      1.98 o
  -8   4   7       68.82       65.36      2.75 o
  -7   4   7       20.18       21.01      1.38 o
  -6   4   7       22.07       28.19      1.19 o
  -5   4   7        4.14        1.67      0.37 o
  -4   4   7      229.76      221.51      4.34 o
  -3   4   7      230.24      232.64      4.53 o
  -2   4   7      287.57      312.94      5.77 o
  -1   4   7       31.33       31.11      1.15 o
   0   4   7       31.28       33.94      1.34 o
   1   4   7       71.76       69.61      1.47 o
   2   4   7        4.11        3.75      0.40 o
   3   4   7       62.64       66.81      1.48 o
   4   4   7        0.09        0.84      0.49 o
  -8   5   7       10.64       10.62      1.17 o
  -7   5   7        4.92        5.64      0.61 o
  -6   5   7      188.77      175.94      3.87 o
  -5   5   7       26.30       25.83      1.39 o
  -4   5   7        7.98       10.19      0.90 o
  -3   5   7       84.28       84.11      2.21 o
  -2   5   7      738.55      740.66     12.20 o
  -1   5   7       43.24       42.00      1.20 o
   0   5   7      259.92      257.39      4.19 o
   1   5   7       89.98       93.10      1.80 o
   2   5   7        0.68        1.31      0.53 o
   3   5   7      162.30      157.96      2.69 o
   4   5   7        6.01        6.40      0.60 o
  -8   6   7       18.02       16.67      1.47 o
  -7   6   7        0.01        0.61      0.23 o
  -6   6   7       21.83       20.24      1.24 o
  -5   6   7        7.38        6.71      0.81 o
  -4   6   7       21.60       19.97      0.98 o
  -3   6   7       81.55       83.10      2.22 o
  -2   6   7      222.74      219.47      5.35 o
  -1   6   7        7.91        9.25      0.61 o
   0   6   7      245.69      248.36      4.09 o
   1   6   7      176.29      180.80      3.23 o
   2   6   7       10.83       11.46      0.59 o
   3   6   7        7.51       10.15      0.61 o
   4   6   7        4.47        4.63      0.84 o
  -8   7   7        0.01        0.87      0.60 o
  -7   7   7       31.82       26.61      1.18 o
  -6   7   7        1.47        1.88      0.45 o
  -5   7   7      111.13      106.30      3.35 o
  -4   7   7       35.09       33.53      1.31 o
  -3   7   7        1.78        1.09      0.49 o
  -2   7   7       70.37       70.35      2.01 o
  -1   7   7       13.70       15.21      0.91 o
   0   7   7       10.85       12.24      0.68 o
   1   7   7       90.61       90.25      2.00 o
   2   7   7        3.92        4.47      0.46 o
   3   7   7        5.60        4.37      0.57 o
  -7   8   7        1.82        2.00      0.52 o
  -6   8   7       16.43       22.28      1.43 o
  -5   8   7        7.94        5.89      0.79 o
  -4   8   7        0.94        2.47      0.59 o
  -3   8   7        0.08        0.80      0.63 o
  -2   8   7        3.67        3.68      0.55 o
  -1   8   7       87.79       86.09      2.32 o
   0   8   7      127.21      119.78      2.40 o
   1   8   7        2.22        2.35      0.41 o
   2   8   7        0.12        0.00      0.35 o
   3   8   7       10.55       11.63      0.92 o
  -6   9   7        5.00        8.89      1.20 o
  -5   9   7        0.17        0.00      0.53 o
  -4   9   7       14.66       14.25      1.14 o
  -3   9   7       16.52       16.26      1.14 o
  -2   9   7       67.50       65.31      1.97 o
  -1   9   7        0.07        0.23      0.38 o
   0   9   7        4.76        4.81      0.69 o
   1   9   7        0.01        0.00      0.31 o
   2   9   7        0.01        0.01      0.49 o
  -5  10   7       17.84       17.92      1.48 o
  -4  10   7        9.19        9.39      1.22 o
  -3  10   7        6.08        3.92      0.92 o
  -2  10   7       71.87       69.16      2.14 o
  -1  10   7        8.92        9.72      0.96 o
   0  10   7        0.08        0.00      0.52 o
  -3  11   7        1.31        1.68      1.12 o
  -8   0   8       36.20       37.21      3.03 o
  -7   0   8      128.48      129.07      5.85 o
  -6   0   8        6.98        6.02      1.18 o
  -5   0   8      440.13      454.50     14.63 o
  -4   0   8       67.56       68.07      3.59 o
  -3   0   8      103.78       99.89      2.99 o
  -2   0   8      256.01      253.21     13.57 o
  -1   0   8       24.15       27.85      1.38 o
   0   0   8       73.38       68.55      2.41 o
   1   0   8        5.62        6.08      0.78 o
   2   0   8        1.05        0.61      0.43 o
   3   0   8        0.84        0.35      0.74 o
  -8   1   8       53.32       60.12      2.78 o
  -7   1   8       26.00       29.60      1.70 o
  -6   1   8        9.52       10.11      0.98 o
  -5   1   8       93.40       92.18      3.17 o
  -4   1   8        3.73        3.56      0.47 o
  -3   1   8        2.48        1.86      0.34 o
  -2   1   8       12.40       16.35      1.11 o
  -1   1   8        0.65        1.87      0.60 o
   0   1   8       45.61       45.16      1.32 o
   1   1   8        1.02        1.53      0.33 o
   2   1   8        0.76        0.68      0.28 o
   3   1   8        9.93        9.54      1.06 o
  -8   2   8        9.92       11.96      1.46 o
  -7   2   8       76.42       75.22      2.95 o
  -6   2   8       29.11       32.08      1.72 o
  -5   2   8       26.01       28.83      3.30 o
  -4   2   8       28.60       23.86      2.60 o
  -3   2   8       80.49       73.22      4.81 o
  -2   2   8       12.53       11.56      0.61 o
  -1   2   8        1.93        3.22      0.70 o
   0   2   8        0.51        0.24      0.20 o
   1   2   8       20.98       22.37      1.17 o
   2   2   8       12.38       14.58      1.02 o
   3   2   8       26.74       24.61      1.33 o
  -8   3   8        2.92        3.66      1.37 o
  -7   3   8        1.13        1.17      0.43 o
  -6   3   8        5.22        5.87      0.83 o
  -5   3   8       16.70       17.92      1.02 o
  -4   3   8      259.47      250.04      6.09 o
  -3   3   8      117.96      128.51      2.98 o
  -2   3   8        0.68        1.09      0.32 o
  -1   3   8        0.36        1.56      0.32 o
   0   3   8        1.08        1.92      0.30 o
   1   3   8        7.96        9.38      0.63 o
   2   3   8       29.72       31.60      1.66 o
   3   3   8        0.62        0.86      0.99 o
  -8   4   8        4.84        6.27      1.53 o
  -7   4   8       17.58       20.86      1.49 o
  -6   4   8        6.00        5.74      0.80 o
  -5   4   8       19.31       18.44      1.19 o
  -4   4   8      114.74      106.50      2.65 o
  -3   4   8        1.99        3.55      0.66 o
  -2   4   8      349.96      350.42      6.50 o
  -1   4   8      125.33      128.42      3.02 o
   0   4   8        9.97        9.14      0.92 o
   1   4   8       59.31       63.21      1.46 o
   2   4   8       54.14       54.01      1.63 o
  -7   5   8       12.36       14.24      1.27 o
  -6   5   8      124.95      116.84      3.65 o
  -5   5   8       20.20       20.75      1.29 o
  -4   5   8       11.39       12.02      0.77 o
  -3   5   8        3.12        4.54      0.57 o
  -2   5   8      154.01      163.75      4.40 o
  -1   5   8      145.22      155.69      3.31 o
   0   5   8       26.84       29.74      1.05 o
   1   5   8        1.55        2.31      0.50 o
   2   5   8       27.91       27.13      1.08 o
  -6   6   8        0.80        1.72      0.59 o
  -5   6   8      139.16      144.31      4.22 o
  -4   6   8       19.63       22.65      1.07 o
  -3   6   8      124.78      123.87      3.02 o
  -2   6   8        3.52        3.39      0.53 o
  -1   6   8        5.69        6.68      0.70 o
   0   6   8      272.82      290.13      4.96 o
   1   6   8      105.48      112.24      2.40 o
   2   6   8      108.74      107.02      3.15 o
  -6   7   8       26.40       28.26      1.81 o
  -5   7   8        5.11        5.32      0.97 o
  -4   7   8        1.99        3.30      0.53 o
  -3   7   8        2.63        2.56      0.49 o
  -2   7   8       18.93       21.46      1.10 o
  -1   7   8       33.19       36.54      1.51 o
   0   7   8      286.67      281.21      4.68 o
   1   7   8       44.93       51.89      2.01 o
  -5   8   8       19.90       24.32      2.31 o
  -4   8   8        9.72       11.44      1.02 o
  -3   8   8       32.56       35.52      1.86 o
  -2   8   8        0.67        0.00      0.56 o
  -1   8   8       41.46       39.03      1.64 o
   0   8   8        2.69        3.86      1.29 o
  -3   9   8        6.24        6.74      1.53 o
  -7   1   9        6.59       10.03      1.35 o
  -6   1   9        6.82        8.78      1.12 o
  -5   1   9       12.64       14.37      1.82 o
  -4   1   9        1.21        1.48      0.68 o
  -3   1   9      103.87      108.41      4.49 o
  -2   1   9       31.79       30.16      2.20 o
  -1   1   9       58.70       59.55      1.84 o
   0   1   9       49.36       53.86      1.60 o
   1   1   9        0.01        0.59      0.66 o
  -6   2   9       28.74       29.19      1.94 o
  -5   2   9       43.39       36.69      2.75 o
  -4   2   9       17.71       17.67      1.12 o
  -3   2   9       44.88       50.96      2.09 o
  -2   2   9       28.08       31.79      1.56 o
  -1   2   9        5.00        5.84      0.62 o
   0   2   9       38.31       42.01      1.64 o
   1   2   9        1.14        0.38      0.61 o
  -6   3   9       37.27       45.97      3.41 o
  -5   3   9       15.54       19.67      2.26 o
  -4   3   9        7.45       10.98      0.94 o
  -3   3   9       91.68       94.46      3.11 o
  -2   3   9      164.24      170.08      7.46 o
  -1   3   9        8.91        9.98      0.95 o
   0   3   9       16.18       17.12      1.49 o
  -5   4   9      125.43      134.17      4.08 o
  -4   4   9       42.84       37.89      1.89 o
  -3   4   9      106.52      105.84      2.77 o
  -2   4   9       19.27       22.06      1.43 o
  -1   4   9       25.22       25.50      1.46 o
   0   4   9        0.29        0.43      0.74 o
  -5   5   9       22.60       27.06      1.78 o
  -4   5   9        0.00        0.18      0.69 o
  -3   5   9       27.75       30.53      1.41 o
  -2   5   9        7.41        5.91      0.84 o
  -1   5   9      111.32      114.09      3.66 o
  -4   6   9        0.24        0.06      0.62 o
  -3   6   9        2.47        2.86      0.88 o
  -2   6   9       19.09       20.80      1.53 o
 
